# Supplementary material for: Cornea verticillata and acroparesthesia efficiently discriminate clusters of severity in Fabry disease
Source: PLoS One. 2020 May 22;15(5):e0233460. doi: 10.1371/journal.pone.0233460 (PMC7244174; doi:10.1371/journal.pone.0233460)
Supplement: S1 Data — (XLSX) [file pone.0233460.s001.xlsx]

## Sheet: Feuil1
Num ID	Visite n°	age visite	age diag	i_sexe	p_conf_diag_biomol	mut nom c.	mut nom p.	effet prot	v_neuro_ait	Sudation disorder	v_neuro_avci	v_neuro_crise	v_neuro_doul	v_neuro_irm_diag	v_neuro_irm_diag_atrophie	v_neuro_irm_diag_autre	v_neuro_irm_diag_lacune	v_neuro_irm_diag_lacune_loc	v_neuro_irm_diag_pulvinar	v_neuro_irm_diag_t2flair	v_neuro_irm_diag_t2flair_loc	v_neuro_irm_diag_vasc	v_neuro_irm_diag_vasc_loc	v_neuro_irm_vis	v_neuro_irm_vis_atrophie	v_neuro_irm_vis_autre	v_neuro_irm_vis_lacune	v_neuro_irm_vis_lacune_loc	v_neuro_irm_vis_pulvinar	v_neuro_irm_vis_t2flair	v_neuro_irm_vis_t2flair_loc	v_neuro_irm_vis_vasc	v_neuro_irm_vis_vasc_loc	v_neuro_migr	v_neuro_tbcog	v_orl_acoup	v_orl_app	v_orl_surd	v_orl_surdbr	v_orl_vert	v_neuro_mainz_avc	v_rein_creat_diag	v_rein_creat_vis	v_rein_dfg_diag	v_rein_dfg_vis	v_rein_dialyse	v_rein_dialyse_date	age dialyse	v_rein_prot_diagoni
1	0	43.781	28.616	m	S78X	c.233C>G	p.Ser78*	MTP	noTIA	SudationTrbl	noStroke		Pain																					noMigraine	noCognImpair		1	Deafness			0				4	1	39448	35.614
2	0	51.666	51.2197	f	c802-3_802-2del	c.802-3_802-2del	p.?	MTP	noTIA	SudationTrbl	Stroke	PainCrisis	Pain											0	0		nolacunar		0	WML	partie postérieure des deux hémisphères cérébraux périventriculaire	noVascAbnor		noMigraine	noCognImpair						5	70	55	1	0	0
2	1	52.4134	51.2197	f	c802-3_802-2del	c.802-3_802-2del	p.?	MTP	noTIA	SudationTrbl	Stroke	PainCrisis	Pain											0	0		nolacunar		0	WML	partie postérieure des deux hémisphères cérébraux périventriculaire	noVascAbnor		noMigraine	noCognImpair						5	70	56	1	0	0
3	0	51.7563	51.4661	m	N215S	c.644A>G	p.Asn215Ser	Missense	noTIA	noSudationTrbl	noStroke	noPainCrisis	noPain	0	0		0		0	1	frontales bilat	0		0	0		nolacunar		0	WML	frontales bilat	noVascAbnor		noMigraine	noCognImpair	Tinnitus	1	Deafness	1	noVertigo	0		93		1	0
4	0	27.1485	14.9596	f	R112C	c.334C>T	p.Arg112Cys	Missense	noTIA	SudationTrbl	noStroke	noPainCrisis	Pain	0			1		0	1		0		0			lacunar		0	WML		noVascAbnor		Migraine	noCognImpair	noTinnitus	0	NoDeafness	0	noVertigo	3	71	62	0	0	0			0
5	0	54.6366	51.6112	f	c.1021delG	c.1021del	p.Glu341Asnfs*7	MTP	noTIA	noSudationTrbl	noStroke	PainCrisis	Pain	0	0		0		0		périventriculaire	1	dolichoecatsie tronc basilaire et art vertébrale gauche	0										noMigraine	noCognImpair	Tinnitus	0	NoDeafness	0	noVertigo	0			4	4	1	41426	51.5866	1
6	0	44.4983	40.4107	m					noTIA	SudationTrbl	Stroke	PainCrisis	Pain	0	0		0		0	1	périventriculaire fazekas 1	0		0	0		nolacunar		0	WML	périventriculaire fazekas 1	noVascAbnor		Migraine	noCognImpair	Tinnitus	0	Deafness		noVertigo	5		81	4	0	1	37488	31.8823	1
7	0	30.0671	9.40452	m	Q416X	c.1246C>T	p.Gln416*	MTP	noTIA	SudationTrbl	noStroke	noPainCrisis	Pain	0	1									0	1									noMigraine	noCognImpair	Tinnitus	0	Deafness	0	Vertigo	0	57	71	0	0	0			0
8	0	48.1287	12.1506	m	R112C	c.334C>T	p.Arg112Cys	Missense	noTIA	SudationTrbl	noStroke		Pain											1										noMigraine	noCognImpair	Tinnitus	0	NoDeafness	0	Vertigo	0		71	0	0	0			0
9	0	45.076	44.6872	f	K168N	c.504A>C	p.Lys168Asn	Missense	noTIA	noSudationTrbl	Stroke		noPain	0	0		1	PONTIQUE POST GAUCHE	0	0		0		0	0		lacunar	PONTIQUE POST GAUCHE	0	noWML		noVascAbnor		noMigraine	noCognImpair	Tinnitus	0	NoDeafness	0	Vertigo	5	64	55	0	0	0
10	0	75.4086	60.0356	f	S78X	c.233C>G	p.Ser78*	MTP	noTIA	noSudationTrbl	noStroke																							noMigraine	noCognImpair		0	Deafness			0	167	344	3	4	0			0
11	0	54.7817	54.7105	f	c802-3_802-2del	c.802-3_802-2del	p.?	MTP	noTIA	SudationTrbl	noStroke	PainCrisis	Pain	0	0		0		0	1	Hypersignaux FLAIR aspécifiques sustentoriels	0		0	0		nolacunar		0	WML	Hypersignaux FLAIR aspécifiques sustentoriels	noVascAbnor		noMigraine	noCognImpair	noTinnitus	0	NoDeafness	0	noVertigo	0	94	86	2	1	0			0
11	1	56.0958	54.7105	f	c802-3_802-2del	c.802-3_802-2del	p.?	MTP	noTIA	SudationTrbl	noStroke	PainCrisis	Pain	0	0		0		0	1	Hypersignaux FLAIR aspécifiques sustentoriels	0									Hypersignaux FLAIR aspécifiques sustentoriels			noMigraine	noCognImpair	noTinnitus	0	NoDeafness	0	noVertigo	0	94	91	2	2	0			0
12	0	52.6516	39.7153	f	L243F	c.729G>C	p.Leu243Phe	Missense		SudationTrbl	noStroke	PainCrisis	Pain	0	0		0		0	0		1		0	0		nolacunar		0	noWML		VascAbnor		Migraine	noCognImpair	Tinnitus	1	Deafness	0	noVertigo	3		60		0	0
13	0	47.9918	35.3648	f	M42R	c.125T>G	p.Met42Arg	Missense	noTIA	SudationTrbl	noStroke	PainCrisis	Pain	1	0		0		0	0		0		1	0		nolacunar		0	noWML		noVascAbnor		noMigraine	noCognImpair	Tinnitus	0	NoDeafness	0	Vertigo	0	62	50	0	0	0			0
14	0	16.6626	16.1862	f	c.802-3_802-2del	c.802-3_802-2del	p.?	MTP	noTIA	noSudationTrbl	noStroke	noPainCrisis	noPain																					noMigraine	noCognImpair	noTinnitus	0	NoDeafness	0	noVertigo	0	76	76	0	0	0			0
15	0	71.2444	68.2656	f	D266E	c.798T>A	p.Asp266Glu	Missense		noSudationTrbl	Stroke	noPainCrisis	Pain	1	0		0		0	0		0		0					0	WML		noVascAbnor		noMigraine	noCognImpair	Tinnitus		Deafness	1	noVertigo	5		110		2	0
16	0	57.6454	41.3881	m	S238N	c.713G>A	p.Ser238Asn	Missense	noTIA	noSudationTrbl	noStroke	noPainCrisis	noPain																					noMigraine	noCognImpair	noTinnitus	0	NoDeafness	0	noVertigo	0	83	81	0	0	0
17	0	33.3799	19.3265	m	Q283X	c.847C>T	p.Gln283*	MTP	noTIA	SudationTrbl	noStroke	noPainCrisis	Pain																						noCognImpair	noTinnitus	0	NoDeafness	0	noVertigo	0		72		0	0
18	0	48.9911	38.6557	f	R227Q	c.680G>A	p.Arg227Gln	Missense	noTIA	noSudationTrbl	Stroke	noPainCrisis	Pain											0	0		lacunar	putamen gauche capsule externe	0	noWML		noVascAbnor		noMigraine	noCognImpair	noTinnitus	0	NoDeafness	0	noVertigo	5	77	70	1	1	0			0
18	1	49.8015	38.6557	f	R227Q	c.680G>A	p.Arg227Gln	Missense	noTIA	noSudationTrbl	Stroke	noPainCrisis	Pain															putamen gauche capsule externe						noMigraine	noCognImpair	noTinnitus	0	NoDeafness	0	noVertigo	5	77	71	1	1	0			0
19	0	44.3641	14.1355	m						SudationTrbl	noStroke	PainCrisis	Pain	1	0		0		0	0		0		1	0		nolacunar		0	noWML		noVascAbnor		noMigraine	noCognImpair	Tinnitus	1	Deafness		Vertigo	0		64		0	0
20	0	34.9843	32.1697	m	F113L	c.337T>C	p.Phe113Leu	Missense	noTIA	noSudationTrbl	noStroke	noPainCrisis	noPain											1										noMigraine	noCognImpair	noTinnitus	0	NoDeafness	0	noVertigo	0		63		0	0
21	0	60.9336	55.77	m	F337S	c.1010T>C	p.Phe337Ser	Missense	noTIA	noSudationTrbl	noStroke	noPainCrisis	Pain																						noCognImpair	noTinnitus	0	Deafness	0	noVertigo	0	117	118	2	2	0			1
22	0	66.2642	53.9302	f					noTIA	SudationTrbl	noStroke		Pain																					noMigraine	noCognImpair	noTinnitus	0	NoDeafness	0	noVertigo	0	71	57	1	0	0			0
23	0	32.7201	28.846	m	F295C	c.884T>G	p.Phe295Cys	Missense	noTIA	SudationTrbl	noStroke	PainCrisis	Pain	0	0		0		0	1	multiples lésions sustentorielles	0												noMigraine	noCognImpair	Tinnitus	0	Deafness	0	noVertigo	0	807		4	4	1			1
24	0	72.6653	71.9507	m	N215S	c.644A>G	p.Asn215Ser	Missense	noTIA	noSudationTrbl	noStroke	noPainCrisis	noPain																					noMigraine	noCognImpair	noTinnitus		Deafness	0	noVertigo	0	124	124	2	2	0			0
24	1	73.807	71.9507	m	N215S	c.644A>G	p.Asn215Ser	Missense	noTIA	noSudationTrbl	noStroke	noPainCrisis	noPain																					noMigraine	noCognImpair	noTinnitus		Deafness	0	noVertigo	0	124	123	2	2	0			0
25	0	58.2204	54.2149	f	F295C	c.884T>G	p.Phe295Cys	Missense	noTIA	noSudationTrbl	noStroke	noPainCrisis	Pain	0	0		0		0	1		1	multiples hypersignaux de la substance blanche sous corticale et profonde fronto pariétale bilat	0	0		nolacunar		0	WML	multiples hypersignaux de la substance blanche sous corticale et profonde fronto pariétale bilat	VascAbnor		Migraine	noCognImpair	noTinnitus	0	NoDeafness	0	Vertigo	3	70	76	1	1	0			0
26	0	26.486	21.5031	f	R301X	c.901C>T	p.Arg301*	MTP	noTIA	noSudationTrbl	noStroke	PainCrisis	Pain	1	0		0		0	0		0												Migraine	noCognImpair	noTinnitus	0	NoDeafness	0	noVertigo	3	53	63	0	0	0			0
27	0	38.3901	36.6626	f	I219L	c.655A>C	p.Ile219Leu	Missense	noTIA	noSudationTrbl	noStroke	noPainCrisis	noPain																					noMigraine	noCognImpair	noTinnitus	0	NoDeafness	0	noVertigo	0	60	49	0	0	0			1
28	0	61.64	47.4141	f	R342X	c.1024C>T	p.Arg342*	MTP		noSudationTrbl				1	0		0		0	0		0														noTinnitus	0	Deafness	0	noVertigo	0	66	77	1	1	0			0
29	0	37.8563	33.9767	f	F295C	c.884T>G	p.Phe295Cys	Missense	noTIA	noSudationTrbl	noStroke		Pain	0	0		0		0	1	substance blanche frontale gauche	0		0	0		nolacunar		0	WML	substance blanche frontale gauche	noVascAbnor		noMigraine	noCognImpair	noTinnitus	0	Deafness	0	noVertigo	0	75	65	1	0	0			0
30	0	52.1451	43.4442	m	N215S	c.644A>G	p.Asn215Ser	Missense	noTIA	noSudationTrbl	noStroke	noPainCrisis	noPain																					noMigraine	noCognImpair		0	Deafness	0	noVertigo	0	76		0	1	0			0
31	0	63.8084	59.0883	f					noTIA	noSudationTrbl	noStroke	noPainCrisis	noPain																					noMigraine	noCognImpair	Tinnitus	0		0	noVertigo	0	63	71	1	1	0			0
32	0	43.2799	39.102	m	N215S	c.644A>G	p.Asn215Ser	Missense	noTIA	noSudationTrbl	noStroke	noPainCrisis	Pain	0	0		1	frontale droite juxta ventriculaire	0	1	frontale droite juxta ventriculaire	1	dolicho ectasie du tronc basilaire et sténose M2 gauche	0	0		lacunar	frontale droite juxta ventriculaire	0	WML	frontale droite juxta ventriculaire	VascAbnor	dolicho ectasie du tronc basilaire et sténose M2 gauche	Migraine		Tinnitus	0	NoDeafness	0	Vertigo	3	68	61	0	0	0			0
33	0	33.3552	24.1259	f	G183A	c.548G>C	p.Gly183Ala	Missense	noTIA	SudationTrbl	Stroke	noPainCrisis	Pain											0	0		nolacunar		0	WML		noVascAbnor			noCognImpair	noTinnitus	0	Deafness	0	noVertigo	5		71		1	0
34	0	59.3648	53.7933	m	R112C	c.334C>T	p.Arg112Cys	Missense	noTIA	SudationTrbl	noStroke	PainCrisis	Pain	0	0				0	1	periventriculaire et centres ovales	0		0	0		lacunar		0	WML	periventriulaire et centres ovales	noVascAbnor		Migraine	CognImpair	Tinnitus	0	Deafness	0	noVertigo	3	120	252	2	3	0			1
35	0	36.8487	36.178	f	c.123delC	c.123del	p.Met42Trpfs*79	MTP	noTIA	noSudationTrbl	Stroke	noPainCrisis	noPain	0			1	THALAMIQUE						0	0		lacunar	THALAMIQUE	0	noWML		noVascAbnor		Migraine	noCognImpair	noTinnitus	0	Deafness		noVertigo	5		42		0	0
36	0	42.9541	42.8172	f	A143T	c.427G>A	p.Ala143Thr	Missense	noTIA	noSudationTrbl	noStroke	noPainCrisis	noPain																					noMigraine	noCognImpair	noTinnitus	0	NoDeafness	0	noVertigo	0			0	0	0			0
37	0	52.4271	47.0308	f	R363C	c.1087C>T	p.Arg363Cys	Missense	noTIA	noSudationTrbl	noStroke	noPainCrisis	noPain	1	0		0		0	0		0		0										noMigraine	noCognImpair	noTinnitus	0	NoDeafness	0	noVertigo	0	79		1	1	0			0
37	1	53.462	47.0308	f	R363C	c.1087C>T	p.Arg363Cys	Missense	noTIA	noSudationTrbl	noStroke	noPainCrisis	noPain	1	0		0		0	0		0		0										noMigraine	noCognImpair	noTinnitus	0	NoDeafness	0	noVertigo	0	79		1	1	0			0
38	0	34.0315	21.3142	m	C142R	c.424T>C	p.Cys142Arg	Missense	noTIA	noSudationTrbl	noStroke	PainCrisis	Pain	0	0	dilatation localisée dans les centres semi ovales des gaines sous-arachnoïdiennes accompagnant les vaisseaux perforants profonds sus tentoriels	0		0	1	foyers punctiformesd'hypersignaux sur les pieds des peédoncules cérébraux biltéraux	0		0	0		nolacunar		0	WML	foyers punctiformesd'hypersignaux sur les pieds des peédoncules cérébraux biltéraux	noVascAbnor		noMigraine	noCognImpair	Tinnitus	0	NoDeafness	0	noVertigo	0	76	83	0	0	0			0
39	0	41.0979	28.8433	m	g11047del11	c.1069_1079del	p.Gln357Trpfs*14	MTP	noTIA	SudationTrbl	noStroke	noPainCrisis	Pain																					noMigraine	noCognImpair						0	74	89	0	1	0			1
40	0	31.8686	19.5346	m	A292V	c.875C>T	p.Ala292Val	Missense	noTIA	SudationTrbl	noStroke	noPainCrisis	Pain																					noMigraine	noCognImpair	Tinnitus	0	Deafness		noVertigo	0		67		0	0
41	0	61.3744	55.3073	m	R363C	c.1087C>T	p.Arg363Cys	Missense	noTIA	noSudationTrbl	noStroke	noPainCrisis	noPain																					noMigraine	noCognImpair	noTinnitus	0	NoDeafness	0	noVertigo	0	88	115	1	1	0			0
41	1	62.4093	55.3073	m	R363C	c.1087C>T	p.Arg363Cys	Missense	noTIA	noSudationTrbl	noStroke	noPainCrisis	noPain																					noMigraine	noCognImpair	noTinnitus	0	NoDeafness	0	noVertigo	0	88		1	1	0			0
42	0	41.399	41.3361	f	c1277_1278del	c.1277_1278del	p.Lys426Argfs*24	MTP	noTIA	noSudationTrbl	noStroke	noPainCrisis	noPain	1	0		0		0	0		0		0	0	quelques microbleeds	nolacunar		0	noWML		VascAbnor	aspect déroulé du tronc basilaire sans dilatation	noMigraine	noCognImpair	noTinnitus	0	NoDeafness	0	noVertigo	0		70		1	0
43	0	46.1136	40.3422	m	R301X	c.901C>T	p.Arg301*	MTP	noTIA	SudationTrbl	noStroke	PainCrisis	Pain	1	0		0		0	0		0		1	0		nolacunar		0	noWML		noVascAbnor		Migraine	noCognImpair	Tinnitus	0	Deafness		Vertigo	3	64	77	0	0	0			0
43	1	46.9514	40.3422	m	R301X	c.901C>T	p.Arg301*	MTP	noTIA	SudationTrbl	noStroke	PainCrisis	Pain	1	0		0		0	0		0												Migraine	noCognImpair	Tinnitus	1	Deafness		Vertigo	3	64	80	0	0	0			0
44	0	33.9329	27.1294	m	R112C	c.334C>T	p.Arg112Cys	Missense	noTIA	SudationTrbl	noStroke	noPainCrisis	Pain	1	0		0		0	0		0		0	0	hyposignaux T2 punctiformes corticaux frontaux sup, pariétaux droits, frontaux moyen sup gauche = séquelles de microhémorragies	nolacunar		0	noWML		noVascAbnor		noMigraine	noCognImpair	noTinnitus	0	Deafness	0	noVertigo	0	999	999	4	4	1	40360	28.6242	1
44	1	34.3682	27.1294	m	R112C	c.334C>T	p.Arg112Cys	Missense	noTIA	SudationTrbl	noStroke	noPainCrisis	Pain	1	0		0		0	0		0		0	0	hyposignaux T2 punctiformes corticaux frontaux sup, pariétaux droits, frontaux moyen sup gauche = séquelles de microhémorragies	nolacunar		0	noWML		noVascAbnor		noMigraine	noCognImpair	noTinnitus	0	Deafness	0	noVertigo	0	999	999	4	4	1	40360	28.6242	1
45	0	61.8727	35.7892	f						noSudationTrbl	Stroke													0			lacunar	temporal gauche, frontal gauche, pariétal droite		WML		noVascAbnor			noCognImpair		0	Deafness			5		57		0	0
46	0	47.6249	45.4346	m	N215S	c.644A>G	p.Asn215Ser	Missense		SudationTrbl	noStroke	PainCrisis	Pain																					Migraine	noCognImpair	Tinnitus		Deafness	0	Vertigo	3	74	59	0	0	0			0
47	0	34.5982	28.8214	f					noTIA	SudationTrbl	noStroke	PainCrisis	Pain	0	0		0		1	0		0		0	0		nolacunar		1	noWML		noVascAbnor		Migraine	noCognImpair	Tinnitus	0	Deafness	0	noVertigo	0		89		1	0
48	0	59.1431	58.1574	m	I253T	c.758T>C	p.Ile253Thr	Missense	noTIA	noSudationTrbl	noStroke	noPainCrisis	noPain																					noMigraine	noCognImpair	noTinnitus	0	Deafness	0	noVertigo	0	112	126	1	2	0
49	0	24.8597	24.8515	m	R301Q	c.902G>A	p.Arg301Gln	Missense	noTIA	SudationTrbl	noStroke	noPainCrisis	noPain	1	0		0		0	0		0		1	0		nolacunar		0	noWML		noVascAbnor		noMigraine	noCognImpair	noTinnitus	0	NoDeafness	0	noVertigo	0	79	75	0	0	0			1
50	0	22.8884	16.8953	f	R301X	c.901C>T	p.Arg301*	MTP	noTIA	SudationTrbl	noStroke	PainCrisis	Pain																					noMigraine	noCognImpair	noTinnitus	0	NoDeafness	0	noVertigo	0		53	0	0	0			0
51	0	27.8877	13.9521	m	L243F	c.729G>C	p.Leu243Phe	Missense		SudationTrbl	Stroke	PainCrisis	Pain	1	0		0		0	0		0		1	0		nolacunar		0	noWML		noVascAbnor		Migraine	noCognImpair	Tinnitus	1	Deafness	1	Vertigo	5		66		0
52	0	69.3251	68.9144	m	N215S	c.644A>G	p.Asn215Ser	Missense	noTIA	noSudationTrbl	noStroke	noPainCrisis	noPain	0	0		0		0	1	hypersignaux aspécifiques	0		0	0		nolacunar		0	WML	hypersignaux flair aspécifiques	noVascAbnor		noMigraine	noCognImpair		0	NoDeafness	0		0	62	70	0	0	0
53	0	47.666	46.9651	m	C174X	c.522T>A	p.Cys174*	MTP	noTIA	SudationTrbl	noStroke	noPainCrisis	Pain		0		1	Leucopathie en plages des carrefours ventriculaires	0	1	supra-tentorielle sous-corticale	0												noMigraine	noCognImpair	noTinnitus	0	NoDeafness	0	noVertigo	0	115	120	1	1	0			1
54	0	47.2882	34.2423	m	Q283X	c.847C>T	p.Gln283*	MTP	noTIA	noSudationTrbl	noStroke	noPainCrisis	noPain																					noMigraine	noCognImpair	noTinnitus	0	Deafness	0	noVertigo	0		77		0	0
55	0	50.8857	44.3888	f	V390M	c.1168G>A	p.Val390Met	Missense	noTIA	noSudationTrbl	Stroke	noPainCrisis	noPain	0	0		0		0	0		0		0	0		nolacunar		0	noWML		noVascAbnor		noMigraine	noCognImpair	noTinnitus	0	Deafness	0	noVertigo	5			0	0	0			0
56	0	58.6037	48.5339	f					noTIA	noSudationTrbl	noStroke		Pain	0										0	0		nolacunar			WML		noVascAbnor		noMigraine	noCognImpair	Tinnitus		NoDeafness		Vertigo	0		51		0	0			0
57	0	45.1745	41.6482	m						SudationTrbl	noStroke	PainCrisis	Pain	0	0		0		0	1	périventriculaires et sous corticales	1	dolicho ectasie de l'art vertebrale et tronc basilaire	0	0		nolacunar		0	WML	périventriculaires et sous corticales	VascAbnor	dolicho ectasie de l'art vertebrale et tronc basilaire	noMigraine	noCognImpair	noTinnitus		Deafness	0	Vertigo	0		140		2	0
58	0	51.0445	41.9302	m	D266E	c.798T>A	p.Asp266Glu	Missense		noSudationTrbl	Stroke		Pain											0					1	WML		noVascAbnor		noMigraine	CognImpair	noTinnitus	0	Deafness	0	noVertigo	5				3	1	35796	33.9849
59	0	55.4278	39.6249	f	c.214delA	c.214del	p.Met72Trpfs*49	MTP	noTIA	SudationTrbl	noStroke		Pain	1	0		0		0	0		0		1	0		nolacunar		0	noWML		noVascAbnor		noMigraine	noCognImpair		0	NoDeafness	0	noVertigo	0		55	0	0	0			0
60	0	33.2512	33.024	f	Q280H	c.840A>T	p.Gln280His	Missense	noTIA	SudationTrbl	noStroke	noPainCrisis	Pain	1	0		0		0	0		0		1	0		nolacunar		0	noWML		noVascAbnor		noMigraine	noCognImpair	noTinnitus	0	Deafness	0	noVertigo	0	60	60	0	0	0			0
61	0	60.7639	53.577	m	S238N	c.713G>A	p.Ser238Asn	Missense	noTIA	SudationTrbl	noStroke	noPainCrisis	noPain													TDM normal								noMigraine	noCognImpair	noTinnitus	0	NoDeafness	0	noVertigo	0	69	81	0	1	0			1
62	0	59.7509	54.3546	m	R363C	c.1087C>T	p.Arg363Cys	Missense	noTIA	noSudationTrbl	noStroke	noPainCrisis	noPain	1	0		0		0	0		0												noMigraine	noCognImpair	noTinnitus	0	Deafness	0	noVertigo	0		106	0	1	0			0
62	1	60.7858	54.3546	m	R363C	c.1087C>T	p.Arg363Cys	Missense	noTIA	noSudationTrbl	noStroke	noPainCrisis	noPain	1	0		0		0	0		0												noMigraine	noCognImpair	noTinnitus	0	Deafness	0	noVertigo	0			0	0	0			0
63	0	33.1745	10.0342	m	G183A	c.548G>C	p.Gly183Ala	Missense	noTIA	SudationTrbl	noStroke	PainCrisis	Pain	1	0		0		0	0		0		0	1	microbleeds occipitaaux gauches	nolacunar		1	noWML		noVascAbnor		noMigraine	noCognImpair		0	Deafness	1	noVertigo	0	62	80	0	0	0			0
64	0	27.7043	21.6783	m	R301X	c.901C>T	p.Arg301*	MTP	noTIA	SudationTrbl	noStroke		Pain	1	0		0		0	0		0		1	0		nolacunar		0	noWML		noVascAbnor		noMigraine	noCognImpair		0	Deafness	0	noVertigo	0	66	60	0	0	0			0
65	0	54.0014	52.2245	f	F295C	c.884T>G	p.Phe295Cys	Missense		noSudationTrbl		noPainCrisis	noPain	0					0	1		0		0			nolacunar		0	WML		VascAbnor			noCognImpair	Tinnitus	0	NoDeafness	0	noVertigo	0	65	66	1	1	0			0
66	0	75.05	71.499	f	R112C	c.334C>T	p.Arg112Cys	Missense		noSudationTrbl	Stroke	noPainCrisis	noPain	0					0	1		0		0	0		nolacunar		0	WML		noVascAbnor		noMigraine	noCognImpair	noTinnitus		Deafness	0	Vertigo	5	44	56	0	0	0			0
67	0	34.6749	32.668	m	N215S	c.644A>G	p.Asn215Ser	Missense	noTIA	SudationTrbl	noStroke	noPainCrisis	Pain	1																				noMigraine	noCognImpair	noTinnitus	0	NoDeafness	0	noVertigo	0		68		0	0
68	0	74.1684	72.4298	m	N215S	c.644A>G	p.Asn215Ser	Missense	TIA	SudationTrbl	noStroke		noPain	1	0		0		0	0		0												noMigraine	noCognImpair	Tinnitus	0	Deafness	0	Vertigo	3	175	201	2	2	0			1
69	0	43.2635	25.7659	m	Q57X	c.169C>T	p.Gln57*	MTP		noSudationTrbl			Pain																												0	104		1	4	1	39020	34.5572	1
69	1	43.6632	25.7659	m	Q57X	c.169C>T	p.Gln57*	MTP		noSudationTrbl			Pain																									Deafness			0	104		1	4	1	39020	34.5572	1
70	0	52.1232	42.2396	m	D266E	c.798T>A	p.Asp266Glu	Missense		SudationTrbl	noStroke	noPainCrisis	Pain	0					1	0		0		0					1	WML		noVascAbnor		noMigraine	noCognImpair	noTinnitus		Deafness	0	noVertigo	0	90	102	1	4	1	39814	46.0561	1
71	0	27.1732	21.7084	f	R112C	c.334C>T	p.Arg112Cys	Missense	noTIA	SudationTrbl	noStroke	PainCrisis	Pain	1	0		0		0	0		0		1	0		nolacunar		0	noWML		noVascAbnor		Migraine	noCognImpair	Tinnitus	0	NoDeafness	0	Vertigo	3		69		0	0
72	0	22.2122	22.0534	m					noTIA	SudationTrbl	noStroke	PainCrisis	Pain	1	0		0		0	0		0		1	0		nolacunar		0	noWML		noVascAbnor		noMigraine	noCognImpair	Tinnitus	0	NoDeafness	0	noVertigo	0	79	79	0	0	0		0
73	0	36.1451	34.6612	f	R112C	c.334C>T	p.Arg112Cys	Missense	noTIA	noSudationTrbl	noStroke	noPainCrisis	noPain	1	0		0		0	0		0												noMigraine	noCognImpair	noTinnitus	0	NoDeafness	0	noVertigo	0		62		0	0
74	0	49.7769	38.6311	m	Q283X	c.847C>T	p.Gln283*	MTP	noTIA	SudationTrbl	noStroke	noPainCrisis	Pain																						noCognImpair	noTinnitus	0	NoDeafness	0	noVertigo	0				4
75	0	49.2348	49.191	m	c802-3_802-2del	c.802-3_802-2del	p.?	MTP	noTIA	SudationTrbl	noStroke	PainCrisis	Pain																						noCognImpair	Tinnitus	0	Deafness	0	Vertigo	0	240	240	3	3	0			1
75	1	50.5708	49.191	m	c802-3_802-2del	c.802-3_802-2del	p.?	MTP	noTIA	SudationTrbl	noStroke	PainCrisis	Pain																						noCognImpair	Tinnitus	0	Deafness	0	Vertigo	0	240	248	3	3	0			1
76	0	70.1054	69.5058	f	c802-3_802-2 delCA	c.802-3_802-2del	p.?	MTP	noTIA	noSudationTrbl	noStroke		Pain	0	1		0		0	1	protubérantiels, centres semi-ovales, paraventriculaires	0												noMigraine	noCognImpair		1	Deafness	0	Vertigo	0	55	54		0	0			0
77	0	20.2464	20.0876	m					noTIA	SudationTrbl	noStroke	PainCrisis	Pain	1	0		0		0	0		0		1	0		nolacunar		0	noWML		noVascAbnor		noMigraine	noCognImpair		0				#N/A	65	65	0	0	0			0
78	0	20.293	19.9945	m	W162C	c.486G>C	p.Trp162Cys	Missense	noTIA	SudationTrbl	noStroke	noPainCrisis	Pain	1	0		0		0	0		0		1	0		nolacunar		0	noWML		noVascAbnor		noMigraine	noCognImpair	noTinnitus	0		0	noVertigo	0		80		0	0
79	0	25.013	22.2122	m	V339G	c.1016T>G	p.Val339Gly	Missense	noTIA	SudationTrbl	noStroke	PainCrisis	Pain	1	0		0		0	0		0												Migraine	noCognImpair	Tinnitus	0	Deafness		Vertigo	3	68	56	0	0	0			0
80	0	53.3552	47.5127	f	R301X	c.901C>T	p.Arg301*	MTP	noTIA	noSudationTrbl	noStroke	noPainCrisis	noPain											0	0	anevrysme siphon carotidien droit	nolacunar		0	noWML		noVascAbnor		noMigraine	noCognImpair	Tinnitus	0	NoDeafness	0	Vertigo	0	58	60	0	0	0			0
81	0	24.627	8.33128	f	S78X	c.233C>G	p.Ser78*	MTP	noTIA	SudationTrbl	noStroke	PainCrisis	Pain																					noMigraine	noCognImpair	noTinnitus	0	NoDeafness	0	noVertigo	0	81	70	0	0	0			0
82	0	51.1047	45.1828	f	R301X	c.901C>T	p.Arg301*	MTP	noTIA	SudationTrbl	noStroke	PainCrisis	Pain	0	0		0		0	1	periventriculaire au niveau de la corne occipitale du ventricule lat gauche	0		0	0		nolacunar		0	WML	periventriculaire au niveau de la corne occipitale du ventricule lat gauche	noVascAbnor		noMigraine	noCognImpair	noTinnitus	0	NoDeafness	0	noVertigo	0	80	61	1	0	0			1
83	0	46.5626	31.0637	f	A143T	c.427G>A	p.Ala143Thr	Missense	noTIA	noSudationTrbl	noStroke	noPainCrisis	Pain	1	0		0		0	0		0												noMigraine	noCognImpair	noTinnitus	0	NoDeafness	0	noVertigo	0		51	0	0	0			0
83	1	47.3785	31.0637	f	A143T	c.427G>A	p.Ala143Thr	Missense	noTIA	noSudationTrbl	noStroke	noPainCrisis	Pain	1	0		0		0	0		0												noMigraine	noCognImpair	noTinnitus	0	NoDeafness	0	noVertigo	0		53	0	0	0			0
84	0	17.5305	10.5572	m	R301Q	c.902G>A	p.Arg301Gln	Missense	noTIA	SudationTrbl	noStroke	noPainCrisis	Pain	1	0		0		0	0		0		1	0		nolacunar		0	noWML		noVascAbnor		noMigraine	noCognImpair	noTinnitus	0	NoDeafness	0	noVertigo	0	39	64	0	0	0			0
85	0	42.9624	42.4887	m	D231G	c.692A>G	p.Asp231Gly	Missense		SudationTrbl	Stroke	PainCrisis	Pain	0	1	atteinte corticale ponctiforme	0		0	1	corps calleux et centre semi-ovale gauche	0												noMigraine	noCognImpair	noTinnitus	0	Deafness	0	Vertigo	0		73	1	1	0			1
86	0	17.1034	17.0322	m	c802-3_802-2del	c.802-3_802-2del	p.?	MTP	noTIA	SudationTrbl	noStroke	PainCrisis	Pain	0	0		0		0	1	hypersignaux punctiformes sous-corticaux frontaux	0												noMigraine	noCognImpair	Tinnitus	0	NoDeafness	0	noVertigo	0	71	65	0	0	0			0
86	1	18.4175	17.0322	m	c802-3_802-2del	c.802-3_802-2del	p.?	MTP	noTIA	SudationTrbl	noStroke	PainCrisis	Pain	0	0		0		0	1	sous corticales frontales punctiformes	0												noMigraine	noCognImpair	Tinnitus	0	NoDeafness	0	noVertigo	0	71	75	0	0	0			0
87	0	67.5811	60.1588	m	W162C	c.486G>C	p.Trp162Cys	Missense	noTIA	noSudationTrbl	noStroke	noPainCrisis	noPain	1	0		0		0	0		0		0										noMigraine	noCognImpair	noTinnitus	0	Deafness		Vertigo	0		97		1				0
87	1	68.616	60.1588	m	W162C	c.486G>C	p.Trp162Cys	Missense	noTIA	noSudationTrbl	noStroke	noPainCrisis	noPain	1	0		0		0	0		0		0										noMigraine	noCognImpair	noTinnitus	0	Deafness		Vertigo	0								0
88	0	53.2539	38.5462	f	c.214delA	c.214del	p.Met72Trpfs*49	MTP	noTIA	SudationTrbl	noStroke	PainCrisis	Pain	1	0		0		0	0		0												noMigraine	noCognImpair	Tinnitus	0	NoDeafness	0	noVertigo	0			0		0
89	0	48.9665	48.4134	f	c718_719del	c.718_719del	p.Lys240Glufs*9	MTP	noTIA	noSudationTrbl	noStroke	noPainCrisis	noPain	1	0		0		0	0		0												noMigraine	noCognImpair	noTinnitus	0	NoDeafness	0	noVertigo	0	58	58	0	0	0			0
90	0	46.3053	41.0842	m	F337S	c.1010T>C	p.Phe337Ser	Missense	noTIA	SudationTrbl	noStroke	noPainCrisis	Pain																						noCognImpair	noTinnitus	0	NoDeafness	0	noVertigo	0	91	96	1	1	0			0
91	0	51.4059	42.8227	f	R112C	c.334C>T	p.Arg112Cys	Missense	noTIA	SudationTrbl	noStroke	PainCrisis	Pain											0					0	WML		noVascAbnor		noMigraine	noCognImpair	Tinnitus		Deafness	0	Vertigo	0	71	69	1	1	0			0
92	0	65.2704	52.7584	f	C142R	c.424T>C	p.Cys142Arg	Missense	noTIA	noSudationTrbl	noStroke	noPainCrisis	Pain	0	0		0		0	1	foyers punctiformes d'hypersignaux T2 relativement nombreux disséminés dans la substance blanche des 2 hémisphères cérébraux, à hauteur de la région de noyaux gris centraux et des ventricules latéraux	0		0	0		nolacunar		0	WML	foyers punctiformes d'hypersignaux T2 relativement nombreux disséminés dans la substance blanche des 2 hémisphères cérébraux, à hauteur de la région de noyaux gris centraux et des ventricules latéraux	noVascAbnor		noMigraine	noCognImpair	noTinnitus	0	Deafness	0	Vertigo	0	84	97	1	2	0			0
93	0	39.8439	32.4873	m	c539delT	c.539del	p.Leu180Trpfs*12	MTP		SudationTrbl	Stroke	PainCrisis	Pain	0	1	atrophie cérébelleuse bilat + tronc cérébral	1	tronc, hémisphère cerebelleux bilat	0	0		0	multiples lésions de la fosse post territoire vertebro basilaire	0	1	atrophie tronc + cervelet + corticale	lacunar	cérebelleuse, tronc, plusieurs images lacunaires en profondeur de l¿hémisphère cérébral droit sur la région capsulothalamique	0	noWML		noVascAbnor		Migraine	CognImpair	Tinnitus	0	Deafness	0	Vertigo	5	72	64	0	0	0			0
93	1	41.3963	32.4873	m	c539delT	c.539del	p.Leu180Trpfs*12	MTP		SudationTrbl	Stroke	PainCrisis	Pain	0	1	atrophie cérébelleuse bilat + tronc cérébral	1	tronc, hémisphère cerebelleux bilat		0		0		0	1	atrophie tronc + cervelet + corticale	lacunar	cérebelleuse, tronc, plusieurs images lacunaires en profondeur de l¿hémisphère cérébral droit sur la région capsulothalamique	0	WML	hypersignaux diffus évoquant de nouvelles lésions ischémiques	noVascAbnor		Migraine	CognImpair	Tinnitus	0	Deafness	0	Vertigo	5	72	75	0	0	0			0
94	0	43.1403	40.2245	f	non				noTIA	noSudationTrbl	noStroke	noPainCrisis	Pain																					noMigraine	noCognImpair	noTinnitus	0	Deafness		Vertigo	0	89	78	1	1	0			1
95	0	58.0972	57.7057	m	N215S	c.644A>G	p.Asn215Ser	Missense	noTIA	SudationTrbl	noStroke	noPainCrisis	Pain	1	0		0		0	0		0		1	0		nolacunar		0	noWML		noVascAbnor		noMigraine	noCognImpair		0	Deafness	0	noVertigo	0	67	62	0	0	0			0
96	0	69.0486	63.5537	f	R301X	c.901C>T	p.Arg301*	MTP	noTIA	SudationTrbl	noStroke	noPainCrisis	Pain	0		TDM (claustro) hypodensité SB centres semi ovales et bras post capsule interne gauche																		noMigraine	noCognImpair	Tinnitus	0	Deafness		Vertigo	0	63	64	1	1	0			1
97	0	46.2943	34.8583	m	R227Q	c.680G>A	p.Arg227Gln	Missense	TIA	noSudationTrbl	noStroke		Pain											1	0		nolacunar		1	noWML		VascAbnor	mégaartère basilaire en regard de la jonction bulbo-protubérantielle	Migraine	noCognImpair		0				3		109		1	0
97	1	47.7563	34.8583	m	R227Q	c.680G>A	p.Arg227Gln	Missense	TIA	noSudationTrbl	noStroke		Pain																				mégaartère basilaire en regard de la jonction bulbo-protubérantielle	Migraine	noCognImpair	noTinnitus	0	NoDeafness	0	noVertigo	3		109		1	0
98	0	21.5113	17.7358	m	H46R	c.137A>G	p.His46Arg	Missense	noTIA	SudationTrbl	noStroke	PainCrisis	Pain	0	0		0		0	1	Très dyscrètes hypersignales bifrontales aspect non-spécifique visible sur la séquence flair;	0		0	0		nolacunar		0		Très dyscrètes hypersignales bifrontales aspect non-spécifique visible sur la séquence flair;	noVascAbnor		noMigraine	noCognImpair	noTinnitus	0	NoDeafness	1	noVertigo	0	63	58	0	0	0			0
99	0	29.4867	29.024	m	V269A	c.806T>C	p.Val269Ala	Missense	noTIA	SudationTrbl	noStroke	PainCrisis	Pain	1	0		0		0	0		0		1	0		nolacunar		0	noWML		noVascAbnor		noMigraine	noCognImpair	noTinnitus	0	NoDeafness	0	noVertigo	0		74		0	0
100	0	30.2724	29.1608	f	c1277_1278del	c.1277_1278del	p.Lys426Argfs*24	MTP	noTIA	noSudationTrbl	noStroke	noPainCrisis	Pain	1	0		0		0	0		0		1	0		nolacunar		0	noWML		noVascAbnor		noMigraine	noCognImpair	noTinnitus	0	NoDeafness	0	noVertigo	0		65		0	0
101	0	62.0287	54.9131	f	R301Q	c.902G>A	p.Arg301Gln	Missense	TIA	noSudationTrbl	noStroke	noPainCrisis	Pain	1	0		0		0	0		0		0					0	WML		noVascAbnor		noMigraine	noCognImpair	noTinnitus		Deafness	0		3	75	79	1	1	0			0
102	0	50.0999	44.6133	f	R301X	c.901C>T	p.Arg301*	MTP	noTIA	SudationTrbl	noStroke	noPainCrisis	Pain	0	0		0		0	1	hypersignal punctiforme pariétal droit	0												noMigraine	noCognImpair	Tinnitus	0	NoDeafness		Vertigo	0	41	54	0	0	0			0
103	0	65.2539	65.2129	f	I232T	c.695T>C	p.Ile232Thr	Missense	noTIA	noSudationTrbl	noStroke	noPainCrisis	noPain	0	0		0		0	1	aspécifiques	0		0	0		nolacunar		0	WML	aspécifiques	noVascAbnor		noMigraine	noCognImpair		0	Deafness	0		0	66	58	1	0	0
104	0	42.1875	39.8905	f	W162C	c.486G>C	p.Trp162Cys	Missense	noTIA	noSudationTrbl	noStroke	noPainCrisis	Pain	1	0		0		0	0		0												Migraine	noCognImpair	noTinnitus	0	Deafness	0	Vertigo	3		53		0	0
104	1	43.2115	39.8905	f	W162C	c.486G>C	p.Trp162Cys	Missense	noTIA	noSudationTrbl	noStroke	noPainCrisis	Pain	1	0		0		0	0		0		1	0		nolacunar		0	noWML		noVascAbnor		Migraine	noCognImpair	noTinnitus	0	Deafness	0	Vertigo	3		53		0	0
[truncated: 179 more columns]
